# Supplementary material for: Presence of Breeding Birds Improves Body Condition for a Crocodilian Nest Protector
Source: PLoS One. 2016 Mar 2;11(3):e0149572. doi: 10.1371/journal.pone.0149572 (PMC4775066; doi:10.1371/journal.pone.0149572)
Supplement: S3 Table — (XLSX) [file pone.0149572.s004.xlsx]

## Sheet: Data
ID	Area	Presence	Date	Sex	Latitude	Longitude	Island dist.	Head length	SV length	Total length	Tail girth	Mass	Fulton's K	SMI	Total protein	Glucose	Triglycerides	BHB	Uric acid
52682	WCA 3A	1	2013-06-05	F	26.004	-80.562	1003	24.4	89.2	181	35.6	14.5	2.04302	10.0586	37	3.0525	< 0.113	0.09	35.688
52880	WCA 3A	1	2013-06-05	F	26.0032	-80.5977	66	28.4	103	200.4	39.9	24.5	2.2421	26.9305	51	3.663	0.1243	< 0.07	59.48
52552	WCA 3A	1	2013-06-05	M	26.0399	-80.6009	81	42.6	146	287.3	46.9	49	1.57448	164.485	38	2.442	< 0.113	< 0.07	95.168
52683	WCA 3A	0	2013-06-06	F	26.0077	-80.6418	133	26.6	97.9	189.8	38.4	12.5	1.33218	11.6792	43	3.2745	0.3729	< 0.07	35.688
52589	WCA 3A	1	2013-06-06	F	26.0148	-80.6317	54	28.8	100.5	201.3	39.6	13	1.28069	13.2091	17	2.1645	0.226	0.18	41.636
52694	WCA 3A	0	2013-06-09	M	26.0389	-80.6386	65	40.8	140.3	275	37.4	36	1.30356	106.387	27	2.1645	< 0.113	< 0.07	95.168
51565	WCA 3A	0	2013-06-09	M	26.0027	-80.6606	106	30.9	109.9	211.1	45.5	27	2.03409	36.5222	43	5.1615	< 0.113	0.15	35.688
51447	WCA 3A	0	2013-06-09	F	26.0074	-80.6773	167	30.5	110.1	215.8	35.4	21.5	1.61093	29.2522	19	2.997	< 0.113	< 0.07	35.688
51566	WCA 3A	1	2013-06-09	F	26.0344	-80.6743	77	30.9	110.2	223.2	45	32	2.39114	43.6648	46	4.1625	0.9266	0.14	29.74
37674	WCA 3A	0	2013-06-13	F	26.0008	-80.6489	22	22.7	82.1	163.3	33.9	12	2.16846	6.3838	40	4.551	< 0.113	0.1	47.584
51568	WCA 3A	0	2013-06-13	F	26.0048	-80.6462	101	31.5	113.8	226	39.5	28.5	1.93383	43.1023	36	3.219	1.0396	0.21	65.428
31022	WCA 3A	1	2013-06-13	F	26.0163	-80.5618	26	33.3	119.1	239.1	50.1	40.5	2.39729	70.8554	46	4.7175	< 0.113	< 0.07	47.584
32878	WCA 3A	0	2013-06-14	F	26.0586	-80.6753	72	25.8	90.5	176.1	38	16	2.15861	11.6251	46	3.774	0.3164	< 0.07	47.584
1247	LOX	1	2013-06-17	F	26.4503	-80.2644	104	20	72	146.6	28	7.5	2.00939	2.62135	38	4.0515	0.2486	0.23	53.532
1246	LOX	0	2013-06-17	F	26.462	-80.265	1424	22.5	81.6	164.3	30.7	11.5	2.11654	5.99938	45	3.108	< 0.113	< 0.07	35.688
2126	LOX	0	2013-06-19	F	26.4836	-80.2439	2689	24.2	87	176.6	34.2	14	2.12603	8.96581	50	3.885	0.1243	< 0.07	160.596
1242	LOX	1	2013-06-19	F	26.4913	-80.2665	36	22.8	82.9	165.2	34.4	12.5	2.19405	6.85937	54	3.8295	< 0.113	0.19	71.376
1243	LOX	1	2013-06-19	M	26.4505	-80.2619	85	17.8	64.3	127.3	25.1	5	1.88078	1.21687	41	2.997	< 0.113	0.09	47.584
1244	LOX	0	2013-06-19	M	26.4542	-80.2624	444	29.9	104.9	209.5	41.3	23	1.99251	26.8046	15	2.6085	< 0.113	< 0.07	29.74
32219	WCA 3A	0	2013-06-25	M	25.8958	-80.6616	91	20.2	70.8	140	26.4	6.5	1.83153	2.15288	17	2.6085	< 0.113	< 0.07	29.74
31019	WCA 3A	1	2013-06-25	F	25.8178	-80.677	49	25.7	100.1	199.5	37.7	18.5	1.84446	18.5593	53	4.107	< 0.113	0.48	65.428
53026	WCA 3A	1	2014-06-11	M	25.8865	-80.7025	52	27.5	102.9	198.9	41.7	24	2.20275	26.2991	52	5.106	0.4633	0.23	47.584
53027	WCA 3A	0	2014-06-11	F	25.8772	80.7129	26	22.8	84	167.4	35.4	13.5	2.2777	7.72729	52	4.1625	1.4125	0.19	35.688
53028	WCA 3A	0	2014-06-11	F	25.8765	-80.7137	65	29.9	110.7	217.7	44.5	32	2.35889	44.3019	48	4.218	0.3729	0.15	41.636
31022	WCA 3A	1	2014-06-12	F	26.0171	-80.5633	116	33	119.4	233.5	51.6	46	2.70237	81.1282	52	4.329	0.1469	0.08	47.584
53029	WCA 3A	1	2014-06-16	F	25.9167	-80.6312	142	32.4	113.4	223.9	50.3	37	2.53725	55.3304
53030	WCA 3A	0	2014-06-16	M	25.9123	-80.6573	193	38.4	140.8	276.7	49.4	45	1.61215	134.506	31	3.9405	< 0.113	0.07	35.688
53031	WCA 3A	0	2014-06-17	F	25.8961	-80.6619	85	23.1	82.5	162.7	33.9	12.5	2.22612	6.75402	58	4.995	< 0.113	0.08	41.636
32493	WCA 3A	1	2014-06-17	M	25.8872	-80.7017	35	20.8	74.2	145	30.4	10	2.44787	3.84851	36	4.3845	0.2938	0.08	17.844
53032	WCA 3A	1	2014-06-17	F	25.8866	-80.7023	31	20.5	74.5	149.5	28.7	9	2.17658	3.50867	56	3.552	< 0.113	0.08	35.688
53033	WCA 3A	1	2014-06-17	F	26.0112	-80.6342	253	31.4	110.6	222.7	38.9	28	2.06963	38.6522
53034	WCA 3A	1	2014-06-18	F	25.9498	-80.6383	50	31.1	109.1	215.2	42.2	30	2.31019	39.6424	14	2.2755	< 0.113	0.07	17.844
53035	WCA 3A	1	2014-06-18	F	25.8205	-80.6773	19	27.9	102.2	206.5	41.5	22.5	2.1078	24.1227
53036	WCA 3A	0	2014-06-18	F	25.8263	-80.7067	110	30.1	110.6	220	41.4	30	2.21746	41.4131
53037	WCA 3A	0	2014-06-19	F	25.7978	-80.715	34	28	105.4	206.2	35.9	22.5	1.92159	26.6239	34	2.2755	0.2712	0.15	41.636
53057	WCA 3A	1	2014-06-20	F	26.0166	-80.5641	117	30.6	112	226.1	43.1	34	2.42005	48.8626	17	2.775	0.1921	0.07	23.792
53038	WCA 3A	0	2014-06-20	M	26.0266	-80.6033	175	37.7	132.8	260.9	46.8	43.5	1.85736	107.826	53	3.441	< 0.113	0.09	47.584
51438	WCA 3A	0	2014-06-21	F	26.0107	-80.677	88	30.9	115.3	227	37.7	29.5	1.92457	46.5239	46	2.4975	< 0.113	0.27	124.908
53039	WCA 3A	0	2014-06-21	M	26.0129	-80.6827	24	38.8	144.4	271	59.3				29	2.4975	< 0.113	0.12	35.688
53040	WCA 3A	0	2014-06-22	M	26.0167	-80.6932	130	30.9	115.6	225.9	44.9	34	2.20093	54.0685	54	2.9415	< 0.113	0.22	65.428
53041	WCA 3A	1	2014-06-22	M	26.0091	-80.6294	152	39.7	141.5	275	56.2	63	2.22367	191.32	56	3.4965	0.1921	0.07	71.376
RC_53035	WCA 3A	1	2014-06-22	F	25.822	-80.6769	177	27.9	102.2	206.5	41.5	22.5	2.1078	24.1227	50	3.774	0.5763	0.08	41.636
53042	WCA 3A	0	2014-06-22	M	25.8278	-80.7056	66	26.3	97.3	190.8	37.5	17	1.84548	15.5744	38	3.1635	< 0.113	0.09	47.584
RC_53036	WCA 3A	0	2014-06-22	F	25.8269	-80.7062	50	30.1	110.6	220	41.4	30	2.21746	41.4131	44	4.1625	< 0.113	0.16	53.532
53043	WCA 3A	1	2014-06-23	F	25.8876	-80.7003	182	23.4	81.8	154.4	33.5	13.5	2.46646	7.09814	44	3.6075	0.4068	0.48	53.532
53044	WCA 3A	1	2014-06-23	M	25.8203	-80.6761	61	30.7	110.8	214.4	45.5	31	2.27899	43.0417	52	4.107	0.2938	0.13	41.636
RC_53033	WCA 3A	1	2014-06-23	F	26.0118	-80.6334	163	31.4	110.6	222.7	38.9	28	2.06963	38.6522	22	2.664	< 0.113	0.07	41.636
53180	WCA 3A	0	2014-06-23	F	26.0137	-80.6844	108	28.3	101.4	199.5	31	16.5	1.5826	17.2506	37	3.108	< 0.113	0.15	47.584
53045	WCA 3A	1	2014-06-23	M	26.0149	-80.6322	68	34.4	126	251.1	39.4	34	1.69968	71.2303	44	4.0515	< 0.113	0.11	65.428
53046	WCA 3A	1	2014-06-23	M	26.013	-80.6288	147	21.7	81.4	163.3	33.6	4.5	0.834333	2.32922	43	4.7175	< 0.113	0.1	29.74
53177	WCA 3A	0	2014-06-23	F	26.0171	-80.6943	54	26.7	100.7	194.1	40.7	24	2.3503	24.5418	35	4.6065	< 0.113	0.16	17.844
53047	WCA 3A	0	2014-06-24	M	26.0385	-80.6413	119	31.3	114.4	224.9	40.9	30	2.00375	46.1407	51	3.663	< 0.113	0.25	59.48
53048	WCA 3A	1	2014-06-24	F	26.0154	-80.6326	142	26.8	100	198.5	42.2	23.5	2.35	23.5	63	4.107	2.4408	0.21	190.336
53181	WCA 3A	1	2014-06-24	M	26.0157	-80.5641	79	34.2	121.7	239.3	49.2	40	2.21916	74.9877	49	3.885	0.5989	0.24	83.272
53049	WCA 3A	0	2014-06-24	F	25.8959	-80.6624	25	31.9	114.1	221.1	41.2	32	2.15423	48.805	45	3.2745	< 0.113	0.22	53.532
53050	WCA 3A	1	2014-06-25	F	25.914	-80.6282	132	26.2	98.7	188.4	42.2	23.5	2.44409	22.5363	62	5.994	1.1526	0.07	130.856
RC_53029	WCA 3A	1	2014-06-25	F	25.916	-80.6291	113	32.4	113.4	223.9	50.3	37	2.53725	55.3304	59	3.885	1.4012	0.14	47.584
53051	WCA 3A	1	2014-06-25	M	25.9483	-80.6363	100	35.1	127.7	260.4	45.6	44	2.11291	96.2196	48	4.329	0.1469	0.17	53.532
1281	LOX	1	2014-06-25	M	26.448	-80.2435	283	19.8	71.9	138.8	29.9	8.5	2.28682	2.95768	54	4.662	0.6893	0.11	77.324
1282	LOX	1	2014-06-26	M	26.4506	-80.2444	10	43.4	157.3	286	63.2				52	4.3845	< 0.113	0.07	71.376
1283	LOX	1	2014-06-26	F	26.4518	-80.2454	72	24.6	89.3	177.1	35.6	18.5	2.59787	12.8794	62	5.994	0.4633	0.07	47.584
1284	LOX	0	2014-06-28	F	26.4561	-80.2565	970	28.2	104	202.5	36.8	21.5	1.91134	24.375	50	3.3855	0.7006	0.07	35.688
1285	LOX	0	2014-06-28	F	26.4557	-80.253	1034	26.1	97.6	192.6	25.5	12.5	1.3445	11.5651	37	2.2755	< 0.113	0.12	107.064
1427	LOX	1	2014-06-29	F	26.4509	-80.2644	102	19.8	71.9	150.3	28.7	8.5	2.28682	2.95768	43	3.996	< 0.113	0.09	65.428
1286	LOX	1	2014-06-29	F	26.45	-80.2614	141	22.7	83.2	175.7	36.7	14	2.43085	7.77182	44	3.6075	0.2373	0.13	71.376
1287	LOX	0	2014-06-29	F	26.4605	-80.2665	1268	21	75	151.3	31	10	2.37037	3.98287	56	5.106	0.7458	0.15	47.584

## Sheet: metadata
Column	Description
ID	ID of captured animal via webtags in WCA 3A and tail-scute clips in LOX. 'RC_' indicates a within-year recapture (for blood sampling), which were combined with that year's previous capture.
Area	Area of capture: Water Conservation Area 3A (WCA 3A) or Loxahatchee National Wildlife Refuge (LOX).
Presence	Wading bird nesting colony present (1) or absent (0).
Date	Date of capture.
Sex	Sex of animal.
Latitude	Latitude of capture site.
Longitude	Longitude of capture site.
Island dist.	Distance of capture site to focal island in meters.
Head length	Head length in cm.
SV length	Snout-vent length in cm.
Total length	Total length in cm.
Tail girth	Tail girth in cm.
Mass	Mass in kg.
Fulton's K	Fulton's K (in kg cm^-3): 10^5 * mass / snout-vent length^3.
SMI	Standardized mass index (in kg): mass / ((100 / snout-vent length) ^ 3.20).
Total protein	Total plasma protein in g/L.
Glucose	Plasma glucose in mmol/L.
Triglycerides	Plasma triglycerides in mmol/L.
BHB	Plasma beta-hydroxy-butyrate in mmol/L.
Uric acid	Plasma uric acid in µmol/L.
